# Supplementary material for: The Beneficial Effects of Eccentric Exercise in the Management of Lateral Elbow Tendinopathy: A Systematic Review and Meta-Analysis
Source: J Clin Med. 2021 Sep 1;10(17):3968. doi: 10.3390/jcm10173968 (PMC8432114; doi:10.3390/jcm10173968)
Supplement: Supplementary file 1 [file jcm-10-03968-s001.zip]

Archive with 1 entries (1 files):
- jcm-1331996-SI.pdf
